# Supplementary material for: Normative brain mapping of interictal intracranial EEG to localize epileptogenic tissue
Source: Brain. 2022 Jan 24;145(3):939–49. doi: 10.1093/brain/awab380 (PMC9050535; doi:10.1093/brain/awab380)
Supplement: awab380_Supplementary_Data [file awab380_supplementary_data.zip]

Archive with 2 entries (2 files):
- brain-2021-00988-File008.pdf
- brain-2021-00988-File009.pdf
